# Supplementary material for: Genomic Comparison Among Global Isolates of L. interrogans Serovars Copenhageni and Icterohaemorrhagiae Identified Natural Genetic Variation Caused by an Indel
Source: Front Cell Infect Microbiol. 2018 Jun 19;8:193. doi: 10.3389/fcimb.2018.00193 (PMC6018220; doi:10.3389/fcimb.2018.00193)
Supplement: Table S4 — Sequencing and mapping quality. [file Table_4.XLSX]

## Sheet: Sheet1
Table S4: Sequencing and mapping quality
Parameters	Leptospira interrogans strains
	2002000634	2002009669	200201190	2006006972	2006006982	2006007831	200700457	2007005490	200701182	200704228	200801909	200803290	200903008	201000458	201000930	201100516	CIDEIMR066	CIDER081	CIDER103	CIDER107	Ictero1	KANTOROWICZ	Fiocruz LV192	Fiocruz LV204	Fiocruz LV239	Fiocruz LV2750	Fiocruz LV2766	Fiocruz LV2811	Fiocruz LV2897	Fiocruz LV2948	Fiocruz LV2973	Fiocruz LV3076	Fiocruz LV3213	Fiocruz LV3244	Fiocruz LV3726	Fiocruz LV3737	Fiocruz LV3834	Fiocruz LV4102	Fiocruz LV4157	Fiocruz LV4211	Fiocruz LV4241	Fiocruz LV4278	Fiocruz LV4361	Fiocruz LV4457	Fiocruz LV4497	Fiocruz LV4498	Fiocruz LV999	M20	MMD1562
Coverage*	0.987	0.991	0.998	0.988	0.974	0.994	0.9999	0.989	0.984	0.998	0.998	0.998	0.998	0.998	0.998	0.996	0.995	0.998	0.994	0.998	0.998	0.997	0.994	0.99	0.994	0.995	0.99	0.995	0.997	0.989	0.995	0.997	0.995	0.998	0.981	0.996	0.993	0.998	99.8%%	0.997	0.998	0.998	0.998	0.998	0.997	0.998	0.998	0.998	0.993
Mean depth	64.3	81.5	91.5	88.15	80.7	20.9	122.9	56.4	101.4	85.5	97.5	145.3	99.7	156.6	134.7	94.4	28	90.3	130.4	118.1	143.2	144.2	20.3	20.5	23.2	166.1	98.1	28.3	22.3	24.3	29.6	165.6	115.1	74	9.5	18.7	22.7	130.9	160.9	120.9	71.4	90.4	107.4	124.1	78.1	69	86.4	131.9	14.7
stdev	11.7	22.7	16.8	13.1	13	6.6	17.5	16.4	14.2	14.7	13.9	20.1	16.6	21.8	18	12.6	8.7	13.5	20.7	16.6	24.2	26.4	6.3	8.4	7.4	26.3	13.4	7.9	9.1	11.2	9.2	30.7	16.3	12.3	4.7	7.7	9.9	21	21.2	16	11.9	15.8	17.6	18.2	11.7	11.2	14	25.4	5.4
# of reads	2984130	3767638	5590128	4088952	3798296	972742	7510398	2612960	4719138	5225492	5957296	8872816	6087278	9569794	8224490	4341222	1301656	5512510	6071478	7216844	8736192	6631216	943442	957428	1078766	7649778	4541992	1318742	1038188	1136614	1377580	7606304	5302434	4520624	450836	869532	1059076	7995452	9830024	5556928	4360186	5517376	6555154	7579220	4771180	4217534	5275484	8060204	685562
# of mapped reads	2946477	3735376	5577464	4038697	3700845	966418	7494301	2583410	4645170	5214476	5943712	8853553	6072972	9550446	8207109	4324106	1295253	5500683	6033778	7199064	8716181	6609907	938084	947911	1071987	7612157	4496177	1311367	1030811	1123785	1370530	7584247	5277727	4510381	442216	865577	1052136	7977107	9809075	5541173	4350303	5504893	6540377	7561567	4758470	4207867	5263389	8042294	680823
# of unmapped reads	37653	32262	12664	50255	97451	6324	16097	29550	73968	11016	13584	19263	14306	19348	17381	17116	6403	11827	37700	17780	20011	21309	5358	9517	6779	37621	45815	7375	7377	12829	7050	22057	24707	10243	8620	3955	6940	18345	20949	15755	9883	12483	14777	17653	12710	9667	12095	17910	4739
Read length	101	101	76	101	101	101	76	101	101	76	76	76	76	76	76	101	101	76	101	76	76	101	101	101	101	101	101	101	101	101	101	101	101	76	101	101	101	76	76	101	76	76	76	76	76	76	76	76	101
Average reads quality	36.5	36.6	36.4	36.6	36.2	35.8	36.4	36.4	36.2	36.5	36.4	36.4	36.4	36.6	36.4	36.8	37.3	36.4	34.7	36.1	36.3	36.7	35.8	35.6	35.7	36.6	36.5	37.3	35.7	36.8	37.1	36.6	36.5	36.5	36.6	37.2	36.6	36.4	36.5	36.7	36.3	36.4	36.3	36.3	36.2	36.4	36.5	36.5	37.1
*Coverage based on the reference genome L. interrogans serogroup Icterohaemorrhagiae serovar Copenhageni L1-130 strain (Accession numbers: NC005823 and NC005824)
[truncated: 17 more columns]
