# Supplementary material for: Genomic Comparison Among Global Isolates of L. interrogans Serovars Copenhageni and Icterohaemorrhagiae Identified Natural Genetic Variation Caused by an Indel
Source: Front Cell Infect Microbiol. 2018 Jun 19;8:193. doi: 10.3389/fcimb.2018.00193 (PMC6018220; doi:10.3389/fcimb.2018.00193)
Supplement: Table S6 — List of Insertion and deletions (Indels) identified in L. interrogans serovars from this study. [file Table_6.XLSX]

## Sheet: Sheet1
Table S6. List of Insertion and deletions (Indels) identified in L. interrogans serovars from this study
No.	Chromosome	Genome_Coordinate	Gene	Gene Product	AA Change	Cahracteristics of Indels In Leptospira interrogans strains
						Fiocruz L1-130	2002000634	2002009669	200201190	2006006972	2006006982	2006007831	200700457	2007005490	200701182	200704228	200801909	200803290	200903008	201000458	201000930	201100516	CIDEIMR066	CIDER081	CIDER103	CIDER107	Ictero1	KANTOROWICZ	Fiocruz LV192	Fiocruz LV204	Fiocruz LV239	Fiocruz LV2750	Fiocruz LV2766	Fiocruz LV2811	Fiocruz LV2897	Fiocruz LV2948	Fiocruz LV2973	Fiocruz LV3076	Fiocruz LV3213	Fiocruz LV3244	Fiocruz LV3726	Fiocruz LV3737	Fiocruz LV3834	Fiocruz LV4102	Fiocruz LV4157	Fiocruz LV4211	Fiocruz LV4241	Fiocruz LV4278	Fiocruz LV4361
1	Chr1	127668	LIC_10107	hypothetical protein	Phe15fs	-	-	-	-	-	-	-	-	-	-	-	-	-	-	-	-	-	-	-	-	-	-	-	-	-	-	-	-	-	-	-	-	-	-	-	-	-	-	-	-	-	-	-	-
2	Chr1	140813	LIC_10120	histidine kinase sensor protein	Lys348fs	T	T	T	T	T	T	T	T	T	T	T	T	T	T	T	T	T	T	T	T	T	T	T	T	T	T	T	T	T	T	T	T	T	T	T	T	T	T	T	T	T	T	T	T
3	Chr1	164644	LIC_10138	HD-GYP hydrolase domain-containing protein	Thr99fs	C	C	C	C	C	C	C	C	C	C	C	C	C	C	C	C	C	C	C	C	C	-	C	C	C	C	C	C	C	C	C	C	C	C	C	C	C	C	C	C	C	C	C	C
4	Chr1	173385				-	-	-	-	-	-	-	-	-	-	-	-	-	-	-	-	-	-	-	-	-	-	-	-	-	-	-	-	-	-	-	-	-	-	-	-	-	-	-	-	-	-	-	-
5	Chr1	192689	LIC_10161	hypothetical protein	Arg434fs	A	A	A	A	A	A	A	A	A	A	A	A	A	A	A	A	A	A	A	A	A	A	A	A	A	A	A	A	A	A	A	A	A	-	A	A	A	A	A	-	A	A	A	A
6	Chr1	209477	LIC_10181	hypothetical protein	Lys184fs	-	-	-	-	A	A	-	-	-	-	-	-	-	-	-	-	-	-	-	-	-	-	-	-	-	-	-	-	-	-	-	-	-	-	-	-	-	-	-	-	-	-	-	-
7	Chr1	219449	LIC_10190	cytoplasmic membrane protein	Pro236fs	C	C	C	C	C	C	C	C	C	C	C	C	C	C	C	C	C	C	C	C	C	C	C	C	C	C	C	C	C	C	C	C	C	C	C	C	C	C	C	C	C	C	C	C
8	Chr1	258472	LIC_10225	RNA polymerase ECF-type sigma factor	Gly50fs	-	-	-	-	-	-	-	-	-	-	-	-	-	-	-	-	-	-	-	-	-	-	-	-	-	-	-	-	-	-	-	-	-	-	-	-	-	-	-	-	-	-	-	-
9	Chr1	259000	LIC_10225	RNA polymerase ECF-type sigma factor	Ala226fs	G	G	G	G	G	G	G	G	G	G	G	G	G	G	G	G	G	G	G	G	G	G	G	G	G	G	G	G	G	G	G	G	G	G	G	G	G	G	G	G	G	G	G	G
10	Chr1	261071	LIC_10227	hypothetical protein	Lys312fs	A	A	A	A	-	-	A	A	A	A	A	A	A	A	A	A	A	A	A	A	A	A	A	A	A	A	A	A	A	A	A	A	A	A	A	A	A	A	A	A	A	A	A	A
11	Chr1	261142	LIC_10227	hypothetical protein	Thr335fs	T	T	T	T	T	T	-	T	T	T	T	T	T	T	T	T	T	T	T	T	T	T	T	T	T	T	T	T	T	T	T	T	T	T	T	T	T	T	T	T	T	T	T	T
12	Chr1	263433				ATTGG	ATTGG	ATTGG	ATTGG	-----	-----	ATTGG	ATTGG	ATTGG	ATTGG	ATTGG	ATTGG	ATTGG	ATTGG	ATTGG	ATTGG	ATTGG	ATTGG	ATTGG	ATTGG	ATTGG	ATTGG	ATTGG	ATTGG	ATTGG	ATTGG	ATTGG	ATTGG	ATTGG	ATTGG	ATTGG	ATTGG	ATTGG	ATTGG	ATTGG	ATTGG	ATTGG	ATTGG	ATTGG	ATTGG	ATTGG	ATTGG	ATTGG	ATTGG
13	Chr1	308640	LIC_10271	cell wall hydrolase	Phe15fs	-	-	-	-	-	-	-	-	-	-	-	-	-	-	-	-	-	-	-	-	-	-	-	-	-	-	-	-	-	-	-	-	-	-	-	-	-	-	-	-	-	-	-	-
14	Chr1	311877	LIC_10274	potassium uptake protein	Leu180fs	T	T	T	T	T	T	T	T	T	T	T	T	T	T	T	T	T	T	T	T	T	-	T	T	T	T	T	T	T	T	T	T	T	T	T	T	T	T	T	T	T	T	T	T
15	Chr1	390003	LIC_10344	anti-sigma factor antagonist	Ser56fs	G	G	-	G	-	-	-	-	-	-	-	-	-	-	-	-	-	G	-	G	-	-	-	-	-	-	-	-	-	-	G	-	-	-	-	G	-	-	-	-	-	-	-	-
16	Chr1	405425	LIC_10358	hypothetical protein	Ile579fs	-	-	-	-	-	-	-	-	-	-	-	-	-	-	-	-	-	-	-	-	-	-	-	-	-	-	-	-	-	-	-	-	-	-	-	-	-	-	-	-	-	-	-	-
17	Chr1	427214				-	-	-	-	-	-	-	-	-	-	-	-	-	-	-	-	-	-	-	-	-	-	-	-	-	-	-	A	-	-	-	-	-	-	-	-	-	-	-	-	-	-	-	-
18	Chr1	439631	LIC_10385	hypothetical protein	Ile50_Asn51delinsAsn	TGA	---	---	---	---	---	TGA	---	---	---	---	---	---	---	---	---	---	---	TGA	---	---	---	---	---	---	---	---	---	---	---	---	---	---	---	---	---	TGA	---	TGA	---	---	---	TGA	---
19	Chr1	441267	LIC_10387	hypothetical protein	Ala242fs	A	-	-	-	A	A	-	-	-	-	-	-	-	-	-	-	-	A	-	-	-	-	-	-	-	-	-	-	-	-	-	-	-	-	-	-	-	-	-	-	-	-	-	-
20	Chr1	454980	LIC_10398	hypothetical protein	Lys390fs	T	T	T	T	T	T	T	T	T	T	T	T	T	T	T	T	T	T	T	T	T	T	T	T	T	T	T	T	T	T	T	T	T	T	T	T	T	T	T	T	T	T	T	T
21	Chr1	457176				-	-	-	-	-	-	-	-	-	-	-	-	-	-	C	-	-	-	-	-	-	-	-	-	-	-	-	-	-	-	-	-	-	-	-	-	-	-	-	-	-	-	-	-
22	Chr1	487764				TTT	TTT	---	TTT	TTT	TTT	TTT	TTT	TTT	TTT	TTT	TTT	TTT	TTT	TTT	TTT	TTT	TTT	TTT	TTT	TTT	TTT	TTT	----	TTT	TTT	---	---	TTT	---	TTT	--	TTT	TTT	---	----	TTT	TTT	TTT	TTT	TTT	TTT	TTT	TTT
23	Chr1	515183	LIC_10452	glycosyltransferase	Lys172fs	G	G	G	G	G	G	G	G	G	G	G	G	G	G	G	G	G	G	G	G	G	G	G	G	G	G	G	G	G	G	G	G	G	G	G	G	G	G	G	G	G	G	G	G
24	Chr1	540515	LIC_10468	hypothetical protein	Val146fs	-	-	-	-	-	-	-	-	-	-	-	-	-	-	-	-	-	-	-	-	-	-	-	-	-	-	-	-	-	-	-	-	-	-	-	-	-	-	-	-	-	-	-	-
25	Chr1	762108	fliL	flagellar protein	Gly18del	GGT	GGT	GGT	GGT	GGT	GGT	GGT	GGT	GGT	GGT	GGT	GGT	GGT	GGT	GGT	GGT	GGT	GGT	GGT	GGT	GGT	GGT	GGT	GGT	GGT	GGT	GGT	GGT	GGT	GGT	GGT	GGT	GGT	GGT	GGT	GGT	GGT	GGT	GGT	GGT	GGT	GGT	GGT	GGT
26	Chr1	784895	LIC_10642	hypothetical protein	Trp245fs	-	-	-	-	-	-	-	-	-	-	-	-	-	-	-	-	-	-	-	-	-	-	-	-	-	-	-	-	-	-	-	-	-	-	-	-	-	-	-	-	-	-	-	-
27	Chr1	810674	LIC_10666	ArsR family transcriptional regulator	Gly65fs	-	-	-	-	-	-	-	-	-	-	-	-	-	-	-	-	-	-	-	-	-	-	-	-	-	-	-	-	-	-	-	-	-	-	-	-	C	-	-	-	-	-	-	-
28	Chr1	817166	LIC_10672	hypothetical protein	Asn223fs	-	-	-	-	-	-	-	-	-	-	-	-	-	-	-	-	-	-	-	-	-	-	-	-	-	-	-	-	-	-	-	-	-	-	-	T	-	-	-	-	-	-	-	-
29	Chr1	817767	LIC_10672	hypothetical protein	Ile23fs	T	T	T	T	T	T	T	T	T	T	T	T	T	T	T	T	T	T	T	T	T	T	T	T	T	T	T	T	T	T	T	T	-	T	T	T	T	T	T	T	T	T	T	T
30	Chr1	819654	LIC_10674	hypothetical protein	Leu48fs	-	T	T	T	T	T	T	T	T	T	T	T	T	T	T	T	T	T	T	T	T	T	T	-	T	T	T	T	T	T	T	T	T	T	T	T	T	T	T	T	T	T	T	T
31	Chr1	819716	LIC_10674	hypothetical protein	His27fs	-	C	C	-	C	-	-	-	-	C	-	-	-	-	-	-	C	-	-	C	-	-	C	-	-	-	C	C	-	-	C	-	C	C	-	-	-	-	-	-	C	-	-	-
32	Chr1	819720	LIC_10674	hypothetical protein	Thr26fs	-	T	T	-	T	T	-	-	T	T	-	-	-	-	-	-	T	-	-	T	-	-	T	-	-	-	T	T	-	T	T	-	T	T	-	-	-	-	-	-	T	-	-	-
33	Chr1	819737	LIC_10674	hypothetical protein	Ser20fs	-	-	-	-	-	-	-	-	-	-	-	-	-	-	-	-	-	-	-	-	-	-	-	-	-	-	-	-	-	-	-	-	-	-	-	-	-	-	-	-	-	-	-	-
34	Chr1	888811	LIC_10729	hypothetical protein	Val2fs	-	-	-	-	T	T	-	-	-	-	-	-	-	-	-	-	-	-	-	-	-	-	-	-	-	-	-	-	-	-	-	-	-	-	-	-	-	-	-	-	-	-	-	-
35	Chr1	900731	rhlE	ATP-dependent RNA helicase	Gly387fs	-	-	-	-	-	-	-	-	-	-	-	-	-	-	-	-	-	-	-	-	-	-	-	-	-	-	-	-	-	-	-	-	-	-	-	-	-	-	-	-	-	-	-	-
36	Chr1	906596				G	G	G	G	-	-	G	G	G	G	G	G	G	G	G	G	G	G	G	G	G	G	G	G	G	G	G	G	G	G	G	G	G	G	G	G	G	G	G	G	G	G	G	G
37	Chr1	959615				-	T	T	T	T	T	T	T	T	T	T	T	T	T	T	T	T	T	T	T	T	T	T	-	-	-	-	-	T	T	-	-	-	-	-	-	-	-	-	-	T	-	-	-
38	Chr1	960974				A	-	-	-	-	-	-	-	-	-	-	-	-	-	-	-	-	-	-	-	-	-	-	-	A	-	-	-	-	-	A	A	-	-	A	-	A	A	A	-	-	A	-	-
39	Chr1	1085465	LIC_10900	adenylate/guanylate cyclase	Ile19fs	T	T	T	T	T	T	T	T	T	T	T	T	T	T	-	T	T	T	T	T	T	T	T	T	T	T	T	T	T	T	T	T	T	T	T	T	T	T	T	T	T	T	T	T
40	Chr1	1085834	LIC_10900	adenylate/guanylate cyclase	Gln142fs	-	-	-	-	-	-	-	-	-	-	-	-	-	-	-	-	-	-	-	-	-	-	-	-	-	-	-	-	-	-	-	-	-	-	-	-	-	-	-	-	-	-	-	-
41	Chr1	1085841	LIC_10900	adenylate/guanylate cyclase	Lys144fs	G	G	G	G	G	G	G	G	G	G	G	G	G	G	G	G	G	G	G	G	G	G	G	G	G	G	G	G	-	G	G	G	G	G	G	G	G	G	G	G	G	G	G	G
42	Chr1	1086316	LIC_10900	adenylate/guanylate cyclase	Phe303fs	-	-	-	-	-	-	-	-	-	-	-	-	-	-	-	-	-	-	-	-	-	-	-	-	-	-	-	-	-	-	-	-	-	-	-	-	-	-	-	-	-	-	-	-
43	Chr1	1086715	LIC_10900	adenylate/guanylate cyclase	Lys436fs	A	A	A	A	A	A	A	A	A	A	A	A	A	A	-	-	A	A	A	A	A	A	A	A	A	A	A	A	A	A	A	A	A	A	A	A	A	A	A	A	A	A	A	A
44	Chr1	1086746	LIC_10900	adenylate/guanylate cyclase	Trp446fs	G	-	-	--	G	G	-	-	-	-	-	-	-	-	-	-	-	-	-	-	-	-	-	--	-	G	-	-	-	G	G	G	-	-	-	-	G	-	-	--	G	-	-	-
45	Chr1	1086810	LIC_10901, LIC_10901	adenylate/guanylate cyclase	Ala467fs, Arg7fs	-	-	-	-	-	-	-	-	-	G	-	-	-	-	-	-	-	-	-	-	-	-	-	-	-	-	-	-	-	-	-	-	-	-	-	-	-	-	-	-	-	-	-	-
46	Chr1	1087087	LIC_10901	adenylate/guanylate cyclase	Gly99fs	-	-	-	-	-	-	-	-	-	-	-	-	-	-	-	-	-	-	-	-	-	-	-	-	-	-	-	-	-	-	-	-	-	-	-	-	-	-	-	-	-	-	-	-
47	Chr1	1087105	LIC_10901	adenylate/guanylate cyclase	Thr105fs	T	T	T	T	T	T	T	T	T	T	T	T	T	T	T	T	T	T	T	T	T	T	T	T	T	T	T	T	T	T	T	T	T	T	T	T	T	T	T	T	T	T	T	T
48	Chr1	1087666	LIC_10902	hypothetical protein	Gly151fs	-	-	-	-	-	-	-	-	-	-	-	-	-	-	-	-	-	-	-	-	-	-	-	-	-	-	-	-	-	-	-	-	-	-	-	-	-	-	-	-	-	G	-	-
49	Chr1	1087979	LIC_10902	hypothetical protein	Asp255fs	A	A	A	A	A	A	A	-	A	A	A	A	A	A	A	A	A	A	A	A	A	A	A	A	A	A	A	A	A	A	A	A	A	A	A	A	A	A	A	A	A	A	A	A
50	Chr1	1088152	LIC_10902	hypothetical protein	Thr313fs	AC	AC	AC	AC	AC	AC	AC	AC	AC	AC	AC	AC	AC	AC	AC	AC	AC	AC	AC	AC	AC	AC	AC	AC	AC	AC	AC	AC	AC	AC	AC	AC	AC	AC	AC	AC	AC	AC	AC	AC	AC	AC	AC	AC
51	Chr1	1088220	LIC_10902	hypothetical protein	Val335fs	A	A	A	A	A	A	A	A	A	A	A	A	A	A	A	A	A	A	A	A	-	A	A	A	A	A	-	A	A	A	A	A	A	-	A	A	A	A	A	A	A	A	A	A
52	Chr1	1093849				-	-	-	-	-	-	-	-	-	-	-	-	-	-	-	-	-	-	-	-	-	-	-	-	-	-	-	-	-	-	-	-	-	-	-	-	-	-	-	-	-	-	-	-
53	Chr1	1149537	LIC_10953	hypothetical protein	Gly43fs	A	A	A	A	-	-	A	A	A	A	A	A	A	A	A	A	A	A	A	A	A	A	A	A	A	A	A	A	A	A	A	A	A	A	A	A	A	A	A	A	A	A	A	A
54	Chr1	1165730	LIC_10966	hypothetical protein	Phe9fs	A	A	A	A	-	-	A	A	A	A	A	A	A	A	A	A	A	A	A	A	A	A	A	A	A	A	A	A	A	A	A	A	A	A	A	A	A	A	A	A	A	A	A	A
55	Chr1	1169647	LIC_10970	acyl-CoA dehydrogenase	Val14fs	A	A	A	A	A	A	A	A	A	A	A	A	A	A	A	A	A	A	A	A	A	A	A	A	A	A	A	A	A	A	A	A	A	A	A	A	A	A	A	A	A	A	A	A
56	Chr1	1196263	LIC_10988	cytoplasmic membrane protein	Gln173fs	-	-	-	-	-	-	-	-	-	-	-	-	-	-	-	-	-	-	-	-	-	G	-	-	-	-	-	-	-	-	-	-	-	-	-	-	-	-	-	-	-	-	-	-
57	Chr1	1201622	LIC_10989	serine/threonine kinase protein	Glu1205fs	A	A	A	A	A	A	A	A	A	A	A	A	A	A	A	A	A	A	A	A	A	-	A	A	A	A	A	A	A	A	-	A	A	A	A	A	A	A	A	A	A	A	A	A
58	Chr1	1204185	kdpA	Potassium-transporting ATPase A chain	Pro246fs	C	C	C	C	C	C	C	C	C	C	C	C	C	C	C	C	C	C	C	C	C	C	C	C	C	C	C	C	C	C	C	C	C	C	C	C	C	C	C	C	C	C	C	C
59	Chr1	1204240	kdpA	Potassium-transporting ATPase A chain	Phe9fs	A	A	A	A	T	T	A	A	A	A	A	A	A	A	A	A	A	A	A	A	A	A	A	A	A	A	A	A	A	A	A	A	A	A	A	A	A	A	A	A	A	A	A	A
60	Chr1	1218830	LIC_11000	short-chain dehydrogenase	Leu113fs	TTGG	TTGG	TTGG	TTGG	TTGG	TTGG	TTGG	TTGG	TTGG	TTGG	TTGG	TTGG	TTGG	TTGG	TTGG	TTGG	TTGG	TTGG	TTGG	TTGG	TTGG	TTGG	TTGG	TTGG	TTGG	TTGG	TTGG	TTGG	----	TTGG	TTGG	TTGG	TTGG	TTGG	TTGG	TTGG	TTGG	TTGG	TTGG	TTGG	TTGG	TTGG	TTGG	TTGG
61	Chr1	1232409				-	-	-	-	-	-	-	-	-	-	-	-	-	-	-	-	-	-	-	-	-	-	-	-	-	-	-	-	-	-	-	-	-	-	-	-	-	-	-	-	-	-	-	-
62	Chr1	1252873				-	A	A	A	A	A	A	A	A	A	A	A	A	A	A	A	A	A	A	A	A	A	A	A	A	A	A	A	A	A	A	A	A	A	A	A	-	A	A	A	A	A	A	A
63	Chr1	1287190	LIC_11046	hypothetical protein	Glu182fs	-	-	-	-	-	-	-	-	-	-	-	-	-	-	-	-	-	-	-	-	-	-	-	-	-	-	-	-	-	-	-	-	-	-	-	-	-	-	-	-	-	-	-	-
64	Chr1	1288200	LIC_11047	hypothetical protein	Leu48fs	T	T	T	T	T	T	T	T	T	T	T	T	T	T	T	T	T	T	T	T	T	T	T	T	T	T	T	T	T	T	T	T	T	T	T	T	T	T	T	T	T	T	T	T
65	Chr1	1304481				-	-	-	-	-	-	-	-	-	-	-	-	-	-	-	-	-	-	-	-	-	T	-	-	-	-	-	-	-	-	-	-	-	-	-	-	-	-	-	-	-	-	-	-
66	Chr1	1338287	LIC_11083	hypothetical protein	Leu38fs	-	-	-	-	-	-	-	-	-	-	-	-	-	-	-	-	-	-	-	-	-	-	-	-	-	-	-	-	-	-	-	-	-	-	-	-	-	-	-	-	-	-	-	-
67	Chr1	1350998				-	-	-	-	-	-	-	-	-	-	-	-	-	-	-	-	-	-	-	-	-	-	-	-	-	-	-	-	-	-	-	-	-	-	-	-	-	-	-	-	-	-	-	-
68	Chr1	1371991	LIC_11110	histidine kinase response regulator hybrid protein	Lys292fs	-	-	-	-			A	-	-	-	-	-	-	-	-	-	-	-	-	-	-	-	-	-	-	-	-	-	-	-	-	-	-	-	-	-	-	-	-	-	-	-	-	-
69	Chr1	1376682	LIC_11114	hypothetical protein	Leu55fs	-	-	-	-	A	A	-	-	-	-	-	-	-	-	-	-	-	-	-	-	-	-	-	-	-	-	-	-	-	-	-	-	-	-	-	-	-	-	-	-	-	-	-	-
70	Chr1	1386706				T	T	T	T	-	-	T	T	T	T	T	T	T	T	T	T	T	T	T	T	T	T	-	T	T	T	T	T	T	T	T	T	T	T	T	T	T	T	T	T	T	T	T	T
71	Chr1	1390307	LIC_11126	GGDEF family protein	Gln277fs	-	-	-	-	-	-	-	-	-	-	-	-	-	-	-	-	-	-	-	-	-	-	-	-	-	-	-	-	-	-	-	-	-	-	-	-	-	-	-	-	-	-	-	-
72	Chr1	1396376				-	-	-	-	A	A	-	-	-	-	-	-	-	-	-	-	-	-	-	-	-	-	-	-	-	-	-	-	-	-	-	-	-	-	-	-	-	-	-	-	-	-	-	-
73	Chr1	1396637				-	-	-	-	-	-	-	-	-	-	-	-	-	-	-	-	-	-	-	-	-	-	-	-	-	-	-	-	-	-	-	-	-	-	-	-	-	-	-	-	-	-	-	-
74	Chr1	1399007	LIC_11133	hypothetical protein	Asn70fs	-	-	-	-	-	-	-	-	-	-	-	-	-	-	-	-	-	-	-	-	-	-	T	-	-	-	-	-	-	-	-	-	-	-	-	-	-	-	-	-	-	-	-	-
75	Chr1	1400447	LIC_11135	hypothetical protein	Lys135fs	A	A	A	A	A	A	A	A	A	A	A	A	A	A	A	A	A	A	A	A	A	A	A	A	A	A	A	A	A	A	A	A	A	A	A	A	A	A	A	A	A	A	A	A
76	Chr1	1403637	LIC_11138	hypothetical protein	Phe417fs	A	A	A	A	A	A	A	-	A	A	A	A	A	A	A	A	A	A	A	A	A	A	A	A	A	A	A	A	A	A	A	A	A	A	A	A	A	A	A	A	A	A	A	A
77	Chr1	1413324	LIC_11145	short chain dehydrogenase	Leu28fs	G	G	G	G	G	G	G	G	G	G	G	G	G	G	G	G	G	G	G	G	G	G	G	G	G	G	G	G	G	G	G	G	G	G	G	G	G	G	G	G	G	G	G	G
78	Chr1	1427391				T	T	T	T	-	-	T	T	T	T	T	T	T	T	T	T	T	T	T	T	T	T	T	T	T	T	T	T	T	T	T	T	T	T	T	T	T	T	T	T	T	T	T	T
79	Chr1	1441270	LIC_11172	hypothetical protein	Leu176fs	T	T	T	T	T	T	T	T	T	T	T	T	T	T	T	T	T	T	T	T	T	T	T	T	T	T	T	T	T	T	T	T	T	T	T	T	T	T	T	T	T	T	T	T
80	Chr1	1443071	LIC_11173	hypothetical protein	Gly307fs	-	-	-	-	-	-	-	-	-	-	-	-	-	-	-	-	-	-	-	-	-	-	-	-	-	-	-	-	-	-	-	-	-	-	-	-	-	-	G	-	-	-	-	-
81	Chr1	1446860	LIC_11176	cytoplasmic membrane protein	Lys299fs	-	-	-	-	-	-	-	-	-	-	-	-	-	-	-	-	-	-	-	-	-	-	-	-	-	-	-	-	-	-	-	-	-	-	-	-	-	-	-	-	-	-	-	-
82	Chr1	1458435	LIC_11185	hypothetical protein	Gly68fs	A	A	A	A	A	A	A	A	A	A	A	A	A	A	A	A	A	A	A	A	A	A	A	A	A	A	A	A	A	A	A	-	-	A	A	A	A	A	A	A	A	A	A	A
83	Chr1	1484418	LIC_11204	hypothetical protein	Leu43fs	A	A	A	A	A	A	A	A	A	A	A	A	A	A	A	A	A	A	A	A	A	A	A	A	A	A	A	A	A	A	A	A	A	A	A	A	A	A	A	A	A	A	A	A
84	Chr1	1490063	LIC_11208	tRNA-Leu		C	C	C	C	C	C	C	C	C	C	C	C	C	C	C	C	C	C	C	C	C	C	C	C	C	C	C	C	C	C	C	C	C	C	C	C	C	C	C	C	C	C	C	C
85	Chr1	1491843	LIC_11210	hypothetical protein	Gln399fs	A	A	A	A	-	-	A	A	A	A	A	A	A	A	A	A	A	A	A	A	A	A	A	A	A	A	A	A	A	A	A	A	A	A	A	A	A	A	A	A	A	A	A	A
86	Chr1	1516824	LIC_11227	hypothetical protein	Asn212fs	T	T	T	T	T	T	T	T	T	T	T	T	T	T	T	T	T	T	T	T	T	T	T	T	T	T	T	T	T	T	T	T	T	T	T	T	T	T	T	T	T	T	-	T
87	Chr1	1543380				A	A	A	A	A	A	A	A	A	A	A	A	A	A	A	A	A	A	A	A	A	A	A	A	A	A	A	A	A	A	A	A	-	A	A	A	A	A	A	A	A	A	A	A
88	Chr1	1550338				A	A	A	A	A	A	A	A	A	A	A	A	A	A	A	-	A	A	A	A	A	A	A	A	A	A	A	A	A	A	A	A	A	A	A	A	A	A	A	A	A	A	A	A
89	Chr1	1575548				-	-	-	-	-	-	-	-	-	-	-	-	-	-	-	-	-	-	-	-	-	-	-	-	-	-	-	-	-	-	-	-	-	-	-	-	-	-	-	-	-	-	-	-
90	Chr1	1587988	LIC_11288	hypothetical protein	Gly22fs	A	A	A	A	A	A	A	A	A	A	A	A	A	A	A	A	A	A	A	A	A	A	A	A	A	A	A	A	A	A	A	A	A	A	A	A	A	A	A	A	A	A	A	A
91	Chr1	1612740	ddl	d-alanine--d-alanine ligase	Pro314fs	T	T	T	T	-	-	T	T	T	T	T	T	T	T	T	T	T	T	T	T	T	T	-	T	T	T	T	T	T	T	T	T	T	T	T	T	T	T	T	T	T	T	T	T
92	Chr1	1621157	pepP	aminopeptidase P	Trp217fs	-	-	-	-	-	-	-	-	-	-	-	-	-	-	-	-	-	-	-	-	-	-	-	-	-	-	-	-	-	-	-	-	-	-	-	-	-	-	-	-	-	-	-	-
93	Chr1	1628909				-	-	-	-	-	-	-	-	-	-	-	-	-	-	-	-	-	-	-	A	-	-	-	-	-	-	-	-	-	-	-	-	-	-	-	-	-	-	-	-	-	-	-	-
94	Chr1	1640441	LIC_11329	ribonuclease BN transmembrane protein	Lys648fs	T	T	T	T	T	T	T	T	T	T	T	T	T	T	T	T	T	T	T	T	T	T	T	T	T	T	T	T	T	T	T	T	T	T	T	T	T	T	T	T	T	T	T	T
95	Chr1	1652596	phr	deoxyribodipyrimidine photolyase	Leu208fs	A	A	A	A	A	A	A	A	A	A	A	A	A	A	A	A	A	A	A	A	A	A	-	A	A	A	A	A	A	A	A	A	A	A	A	A	A	A	A	A	A	A	A	A
96	Chr1	1660465	LIC_11345	ferrichrome-iron receptor	Phe33fs	A	A	A	A	A	A	A	A	A	A	A	A	A	A	A	A	A	A	A	A	A	-	-	A	A	A	A	A	A	A	A	A	A	A	A	A	A	A	A	A	A	A	A	A
97	Chr1	1662318				-	-	-	-	-	-	-	-	-	-	-	-	-	-	-	-	-	-	-	-	-	-	-	-	-	-	-	-	-	-	A	A	A	-	-	-	-	-	-	-	-	-	-	-
98	Chr1	1742010	tig	Trigger factor	Thr5fs	A	A	A	A	-	-	A	A	A	A	A	A	A	A	A	A	A	A	A	A	A	-	-	A	A	A	A	A	A	A	A	A	A	A	A	A	A	A	A	A	A	A	A	A
99	Chr1	1742356	tig	Trigger factor	Lys121fs	A	A	A	A	A	A	A	A	A	A	A	A	A	A	A	A	A	A	A	A	A	A	-	A	A	A	A	A	A	A	A	A	A	A	A	A	A	A	A	A	A	A	A	A
100	Chr1	1755154	capC	capsule biosynthesis protein	Phe19fs	T	T	T	T	T	T	T	T	T	T	T	T	T	T	T	T	T	T	T	T	T	T	T	T	T	T	T	T	T	T	T	T	T	T	T	T	T	T	T	T	T	T	T	T
101	Chr1	1755182	capC	capsule biosynthesis protein	Val28_Leu30delinsVal	TGGTTT	TGGTTT	TGGTTT	TGGTTT	TGGTTT	TGGTTT	TGGTTT	TGGTTT	TGGTTT	TGGTTT	TGGTTT	TGGTTT	TGGTTT	TGGTTT	TGGTTT	TGGTTT	TGGTTT	TGGTTT	TGGTTT	TGGTTT	TGGTTT	TGGTTT	------	TGGTTT	TGGTTT	TGGTTT	TGGTTT	TGGTTT	TGGTTT	TGGTTT	TGGTTT	TGGTTT	TGGTTT	TGGTTT	TGGTTT	TGGTTT	TGGTTT	TGGTTT	TGGTTT	TGGTTT	TGGTTT	TGGTTT	TGGTTT	TGGTTT
102	Chr1	1765380	LIC_11434	ABC transporter ATP-binding protein	Glu536fs	A	A	A	A	A	A	A	A	A	A	A	A	A	A	A	A	A	A	A	A	A	A	A	A	A	A	A	A	A	A	A	A	A	A	A	A	A	A	A	A	A	A	A	A
103	Chr1	1786553				-	-	-	-	-	-	-	-	-	-	-	-	-	-	-	-	-	-	-	-	-	-	-	-	-	-	-	-	-	-	-	-	-	-	-	-	-	-	-	-	-	-	-	-
104	Chr1	1786554				-	-	-	-	-	-	-	-	-	-	-	-	-	-	-	-	-	-	-	-	-	-	-	-	-	-	-	-	-	-	-	-	-	-	-	-	-	-	-	-	-	-	-	-
105	Chr1	1786559				----	----	----	----	----	----	----	----	----	----	----	----	----	----	----	----	----	----	----	----	----	----	----	----	----	----	----	----	----	----	----	----	----	----	----	----	----	----	----	----	----	----	----	----
106	Chr1	1786759				-	-	-	-	T	T	-	-	-	-	-	-	-	-	-	-	-	-	-	-	-	-	-	-	-	-	-	-	-	-	-	-	-	-	-	-	-	-	-	-	-	-	-	-
107	Chr1	1836830	cheX	chemotaxis protein	Asn63fs	-	-	-	-	-	-	-	-	-	-	-	-	-	-	-	-	-	-	G	-	-	-	-	-	-	-	-	-	-	-	-	-	-	-	-	-	-	-	-	-	-	-	-	-
108	Chr1	1863884	rrs2	16S ribosomal RNA		-	-	-	-	-	-	-	-	-	-	-	-	-	-	-	-	-	-	-	-	-	-	-	-	-	-	-	-	-	-	-	-	-	-	-	-	-	-	-	-	-	-	-	-
109	Chr1	1880601	LIC_11521	Probable chemoreceptor glutamine deamidase CheD 1	Ser152fs	A	A	A	A	A	A	A	A	A	-	A	A	A	A	A	A	A	A	A	A	A	A	A	A	A	A	A	A	A	A	A	A	A	A	A	A	A	A	A	A	A	A	A	A
110	Chr1	1885741	LIC_11524	chemotaxis protein histidine kinase	Ile319fs	-	-	-	-	-	-	-	-	-	-	-	-	-	-	-	-	-	-	-	-	-	-	-	-	T	-	-	-	-	-	-	-	-	-	-	-	-	-	T	-	-	-	-	-
111	Chr1	1890849	LIC_11528	histidine kinase sensor protein	Asn7fs	-----	-----	-----	-----	GGTTC	-----	-----	-----	-----	-----	-----	-----	-----	-----	-----	-----	-----	-----	-----	-----	-----	-----	-----	-----	-----	-----	-----	-----	-----	-----	-----	-----	-----	-----	-----	-----	-----	-----	-----	-----	-----	-----	-----	-----
112	Chr1	1954238				-	A	A	A	A	A	A	A	-	A	A	A	A	A	A	A	-	A	A	A	A	A	A	A	-	A	A	A	-	A	-	A	A	A	A	-	A	A	A	A	A	A	-	-
113	Chr1	1971302				-	T	T	-	T	T	-	-	T	T	-	-	-	-	-	-	T	-	-	T	-	-	T	T	-	-	T	T	T	-	-	-	T	T	-	-	T	T	-	-	T	-	-	-
114	Chr1	1971310				T	-	-	T	-	-	T	-	-	-	T	T	T	T	-	T	-	T	T	-	-	T	-	-	T	-	-	-	-	-	T	T	-	-	T	T	-	-	T	T	-	T	T	T
115	Chr1	1971322				G	-	-	-	-	-	-	-	-	-	-	-	-	-	-	-	-	G	-	-	-	-	-	-	G	-	-	-	-	-	G	G	-	-	G	G	-	-	-	-	-	-	-	-
116	Chr1	1971333				-	C	C	C	C	C	C	C	C	C	C	C	C	C	C	C	C	C	C	C	C	C	C	C	-	C	C	C	C	C	C	-	C	C	C	-	C	C	C	C	C	C	C	C
117	Chr1	1971348				-	C	C	C	C	C	C	C	C	C	C	C	C	C	C	C	C	C	C	C	C	C	C	C	-	C	C	C	C	C	C	C	C	C	C	C	C	C	C	C	C	C	C	C
118	Chr1	2044166	LIC_11680	-		G	-	-	-	-	-	-	-	-	-	-	-	-	-	-	-	-	-	-	-	-	-	-		-	-	-	-	-	-	-	-	-	-	G	G	-	-	-	-	-	-	-	-
119	Chr1	2108160				-	A	A	A	A	A	A	A	A	A	A	A	A	A	A	A	A	A	A	A	A	A	A	A	A	A	A	A	A	A	A	A	A	A	-	-	A	A	A	A	A	A	A	A
120	Chr1	2166206	mutS	DNA mismatch repair protein mutS	Arg688fs	-	-	-	-	-	-	-	-	-	-	-	-	-	-	-	-	-	-	-	-	-	-	G	-	-	-	-	-	-	-	-	-	-	-	-	-	-	-	-	-	-	-	-	-
121	Chr1	2190301	LIC_11796	sigma factor regulatory protein	Gly258fs	-	-	-	-	-	-	-	-	-	-	-	-	-	-	-	-	-	-	-	-	-	-	G	-	-	-	-	-	-	-	-	-	-	-	-	-	-	-	-	-	-	-	-	-
122	Chr1	2238004				-	-	-	-	-	-	-	-	-	-	-	-	-	-	-	-	-	-	-	-	-	-	-	-	-	-	-	-	-	-	-	-	-	-	-	-	-	-	-	-	-	-	-	-
123	Chr1	2243928	LIC_11849	hypothetical protein	Cys110fs	-	-	-	-	-	-	-	-	-	-	-	-	-	-	-	-	-	-	-	-	-	-	T	-	-	-	-	-	-	-	-	-	-	-	-	-	-	-	-	-	-	-	-	-
124	Chr1	2273813				-	-	-	-	-	-	-	-	-	-	-	-	-	-	-	-	-	-	-	-	-	-	-	-	-	-	-	-	-	-	T	-	-	-	-	-	-	-	-	-	-	-	-	-
125	Chr1	2288785				-	-	-	-	-	-	-	-	-	-	-	-	-	-	-	-	-	-	-	-	-	-	-	-	-	-	-	-	-	-	-	-	-	-	-	-	-	-	-	-	-	-	-	-
126	Chr1	2295213	acoA	pyruvate dehydrogenase alpha2 subunit protein	Lys267fs	A	A	A	A	A	A	A	A	A	A	A	A	A	A	A	A	A	A	A	A	A	A	A	A	A	A	A	A	A	A	A	A	A	A	A	A	A	A	A	A	A	A	A	A
127	Chr1	2295894	acoB	pyruvate dehydrogenase subunit beta	Asn166fs	ACCC	ACCC	ACCC	ACCC	ACCC	ACCC	ACCC	ACCC	ACCC	ACCC	ACCC	ACCC	ACCC	ACCC	ACCC	ACCC	ACCC	ACCC	ACCC	ACCC	ACCC	ACCC	----	ACCC	ACCC	ACCC	ACCC	ACCC	ACCC	ACCC	ACCC	ACCC	ACCC	ACCC	ACCC	ACCC	ACCC	ACCC	ACCC	ACCC	ACCC	ACCC	ACCC	ACCC
128	Chr1	2314134				T	T	T	T	T	T	T	T	T	T	T	T	T	T	T	T	T	T	T	T	T	T	-	T	T	T	T	T	T	T	T	T	T	T	T	T	T	T	T	T	T	T	T	T
129	Chr1	2316162	guaB	IMP dehydrogenase	Thr504fs	T	T	T	T	T	T	T	T	T	T	T	T	T	T	T	T	T	T	T	T	T	T	T	T	T	T	T	T	T	T	T	T	T	T	T	T	T	T	T	T	T	T	T	T
130	Chr1	2321323	LIC_11921	putative diguanylate phosphodiesterase	Phe25fs	A	A	A	A	A	A	A	A	A	A	A	A	A	A	A	A	A	A	A	A	A	A	A	A	A	A	A	A	A	A	A	A	A	A	A	A	A	A	A	A	A	A	A	A
131	Chr1	2333965	LIC_11930	Putative arginyl-tRNA--protein transferase	Asn94fs	T	T	T	T	-	-	T	T	T	T	T	T	T	T	T	T	T	T	T	T	T	T	T	T	T	T	T	T	T	T	T	T	T	T	T	T	T	T	T	T	T	T	T	T
132	Chr1	2338871	LIC_11935	hypothetical protein	Ala38fs	C	C	-	-	C	C	--	C	-	-	C	-	-	-	-	-	-	-	-	C	-	C	C	-	C	-	-	-	C	-	C	C	-	-	C	C	C	C	C	-	-	C	-	-
133	Chr1	2348560	LIC_11939	hypothetical protein	Gly97fs	-	-	-	-	C	C	-	-	-	-	-	-	-	-	-	-	-	-	-	-	-	-	-	-	-	-	-	-	-	-	-	-	-	-	-	-	-	-	-	-	-	-	-	-
134	Chr1	2372346				C	-	-	C	-	-	C	C	-	-	C	C	-	-	C	C	-	-	-	-	-	C	-	-	-	C	-	-	-	-	-	-	-	-	C	-	C	-	C	-	-	C	C	-
135	Chr1	2372355				-	G	G	-	G	G	-	-	G	G	-	-	-	-	-	-	G	G	-	G	-	-	G	-	G	-	G	G	G	G	G	G	G	G	-	-	-	G	-	-	-	-	-	-
136	Chr1	2372367				T	T	T	T	T	T	T	T	T	T	T	T	T	T	T	T	T	T	T	T	T	T	T	T	-	T	T	T	T	T	T	T	-	T	T	T	T	T	T	T	T	T	T	T
137	Chr1	2374515	LIC_11970	hypothetical protein	Glu6fs	A	A	A	A	-	-	A	A	A	A	A	A	A	A	A	A	A	A	A	A	A	-	A	A	A	A	A	A	A	A	A	A	A	A	A	A	A	A	A	A	A	A	A	A
138	Chr1	2398257	LIC_11990	cytoplasmic membrane protein	Glu570fs	-	-	-	-	G	G	-	-	-	-	-	-	-	-	-	-	-	-	-	-	-	-	-	-	-	-	-	-	-	-	-	-	-	-	-	-	-	-	-	-	-	-	-	-
139	Chr1	2400086	LIC_11990	cytoplasmic membrane protein	Asp1179fs	-	-	-	-	-	-	-	-	-	-	-	-	-	-	-	-	-	-	-	-	-	C	-	-	-	-	-	-	-	-	-	-	-	-	-	-	-	-	-	-	-	-	-	-
140	Chr1	2404721				T	T	T	T	T	T	T	T	T	T	T	T	T	T	T	T	T	T	T	T	T	T	T	T	T	T	T	T	T	T	T	T	T	T	T	T	T	T	T	T	T	T	T	T
141	Chr1	2407873	LIC_11998	hydrolase	Phe211fs	-	-	-	-	-	-	-	-	-	-	-	-	-	-	-	-	-	-	-	-	-	-	-	-	-	-	-	-	-	-	-	-	-	-	-	-	-	-	-	-	-	-	-	-
142	Chr1	2417380	LIC_12008	hypothetical protein	Ile45fs	-	-	-	A	-	-	-	-	-	-	A	A	-	-	A	-	A	-	-	-	-	A	A	-	-	-	-	-	-	-	-	-	-	-	-	-	-	-	-	-	-	-	-	-
143	Chr1	2450656	LIC_12031	histidine kinase sensor protein	Gly430fs	----	----	----	----	----	----	----	----	----	----	----	----	----	----	----	----	----	----	----	----	----	----	----	----	----	----	----	----	----	----	----	----	----	----	----	----	----	----	----	----	----	----	----	----
144	Chr1	2505160	LIC_12067	hypothetical protein	Asn323fs	-	-	-	-	-	-	-	-	-	-	-	-	-	-	-	-	-	-	-	-	-	T	-	-	-	-	-	-	-	-	-	-	-	-	-	-	-	-	-	-	-	-	-	-
145	Chr1	2512579	LIC_12075	hypothetical protein	Lys65fs	-	-	-	-	-	-	-	-	-	-	-	-	-	-	-	-	-	-	-	-	-	-	-	-	-	-	-	-	-	-	-	-	-	-	-	-	-	-	-	-	-	-	-	-
146	Chr1	2516392	LIC_12079	ABC transporter ATP-binding protein	Lys194fs	A	A	A	A	-	-	A	A	A	A	A	A	A	A	A	A	A	A	A	A	A	A	A	A	A	A	A	A	A	A	A	A	A	A	A	A	A	A	A	A	A	A	A	A
147	Chr1	2535886	LIC_12097	histidine kinase sensor protein	Phe33fs	T	T	T	T	T	T	T	T	T	T	T	T	T	T	T	T	T	T	T	T	T	T	T	T	T	T	T	T	T	T	T	T	T	T	T	T	T	T	T	T	T	T	T	T
148	Chr1	2548922	LIC_12107	phosphate starvation-inducible protein	Ala180fs	C	C	C	C	C	C	C	C	C	C	C	C	C	C	C	C	C	C	C	C	C	C	C	C	C	C	C	C	C	C	C	C	C	C	C	C	C	C	C	C	C	C	C	C
149	Chr1	2591403	LIC_12143	integral membrane protein	Lys100fs	T	T	T	T	-	-	T	T	T	T	T	T	T	T	T	T	T	T	T	T	T	T	T	T	T	T	T	T	T	T	T	T	T	T	T	T	T	T	T	T	T	T	T	T
150	Chr1	2592833	LIC_12144	integral membrane protein	Leu366fs	G	G	G	G	G	G	G	G	G	G	G	G	G	G	G	G	G	G	G	G	G	G	-	G	G	G	G	G	G	G	G	G	G	G	G	G	G	G	G	G	G	G	G	G
151	Chr1	2592913	LIC_12144	integral membrane protein	Leu339fs	A	A	A	A	-	-	A	A	A	A	A	A	A	A	A	A	A	A	A	A	A	A	A	A	A	A	A	A	A	A	A	A	A	A	A	A	A	A	A	A	A	A	A	A
152	Chr1	2601146				-	-	-	-	-	-	-	-	-	-	-	-	-	-	-	-	-	-	-	-	-	-	-	-	-	-	-	-	-	-	-	-	-	-	-	-	-	-	-	-	-	-	-	-
153	Chr1	2638891	LIC_12184	acetyl transferase	Ile25fs	-	-	-	-	T	T	-	-	-	-	-	-	-	-	-	-	-	-	-	-	-	-	-	-	-	-	-	-	-	-	-	-	-	-	-	-	-	-	-	-	-	-	-	-
154	Chr1	2679946	LIC_12221	cation:proton antiporter	Thr263_Ala264delinsThr	CTG	CTG	CTG	CTG	---	---	CTG	---	CTG	CTG	CTG	CTG	CTG	CTG	CTG	CTG	CTG	CTG	CTG	CTG	CTG	CTG	CTG	CTG	CTG	CTG	CTG	CTG	CTG	CTG	CTG	CTG	CTG	CTG	CTG	CTG	CTG	CTG	CTG	CTG	CTG	CTG	CTG	CTG
155	Chr1	2689167	LIC_12225	hypothetical protein	Glu428fs	A	A	A	A	A	A	A	A	A	A	A	A	A	A	A	A	A	A	A	A	A	A	A	A	A	A	A	A	A	A	A	A	A	A	A	A	A	A	A	A	A	A	A	A
156	Chr1	2692093	LIC_12228	hypothetical protein	Met13fs	-	-	-	-	-	-	-	-	-	-	-	-	-	-	-	-	-	-	-	-	-	-	-	-	-	-	-	-	-	-	-	-	-	-	-	-	-	-	-	-	-	-	-	-
157	Chr1	2692342	LIC_12228	hypothetical protein	Gly96fs	-	-	-	-	-	-	-	-	-	-	-	-	-	-	-	-	-	-	-	-	-	-	-	-	-	-	-	-	-	-	-	-	-	-	-	-	-	-	-	-	-	-	-	-
158	Chr1	2704407				-	A	A	A	A	A	A	A	A	A	A	A	A	A	A	A	A	A	A	A	A	A	A	A	A	A	A	A	A	A	A	A	A	A	-	A	A	A	A	A	A	A	A	A
159	Chr1	2704433				-	G	G	G	G	G	G	G	G	G	G	G	G	G	G	G	G	G	G	G	G	G	G	G	G	G	G	G	G	G	G	G	G	G	G	G	G	G	G	G	G	G	G	G
160	Chr1	2704437				-	A	A	A	A	A	A	A	A	A	A	A	A	A	A	A	A	A	A	A	A	A	A	A	A	A	A	A	A	A	A	A	A	A	A	A	A	A	A	A	A	A	A	A
161	Chr1	2704439				-	T	T	T	T	T	T	T	T	T	T	T	T	T	T	T	T	T	T	T	T	T	T	T	T	T	T	T	T	T	T	T	T	T	T	T	T	T	T	T	T	T	T	T
162	Chr1	2733107				-	-	-	-	-	-	-	-	-	-	-	-	-	-	-	-	-	-	-	-	-	-	-	-	-	-	-	-	-	-	-	-	-	-	-	-	-	-	-	-	-	-	-	-
163	Chr1	2756459	hppa	Putative K(+)-stimulated pyrophosphate-energized sodium pump	Phe503fs	A	A	A	A	A	A	A	A	A	A	A	A	A	A	A	A	A	A	A	A	A	A	A	A	A	A	A	A	A	A	A	A	A	A	A	A	A	A	A	A	A	A	A	A
164	Chr1	2806578	LIC_12324	serine/threonine kinase protein	Cys1119delinsCysAsn	---	---	---	---	---	---	---	---	---	---	---	---	---	---	---	---	---	---	---	---	---	---	---	---	---	---	---	---	---	---	---	---	---	---	---	---	---	---	---	---	---	---	---	---
165	Chr1	2823044				A	A	A	A	A	A	A	A	A	A	A	A	A	A	A	A	A	A	A	A	A	A	A	A	A	A	A	A	A	A	A	A	-	A	A	A	A	A	A	A	A	A	A	A
166	Chr1	2834053	LIC_12341	hypothetical protein	Lys17fs	A	A	A	A	A	A	A	A	A	A	A	-	A	A	-	A	-	A	A	A	A	A	A	A	A	A	A	A	A	A	A	A	A	A	A	A	A	A	A	A	A	A	A	A
167	Chr1	2899997	LIC_12393	ankyrin-like protein	Tyr17fs	-	-	-	-	-	-	-	-	-	-	-	-	-	-	-	-	-	-	-	-	-	-	T	-	-	-	-	-	-	-	-	-	-	-	-	-	-	-	-	-	-	-	-	-
168	Chr1	2914815				C	C	C	C	C	C	C	C	C	C	C	C	C	C	C	C	C	C	C	C	C	C	C	C	C	C	C	C	C	C	C	C	C	C	C	C	C	C	C	C	C	C	C	C
169	Chr1	2938015	LIC_12421	hypothetical protein	Asp792fs	-	-	-	-	C	C	-	-	-	-	-	-	-	-	-	-	-	-	-	-	-	-	-	-	-	-	-	-	-	-	-	-	-	-	-	-	-	-	-	-	-	-	-	-
170	Chr1	2938492	LIC_12421	hypothetical protein	Thr633fs	T	T	T	T	-	-	T	T	T	T	T	T	T	T	T	T	T	T	T	T	T	T	T	T	T	T	T	T	T	T	T	T	T	T	T	T	T	T	T	T	T	T	T	T
171	Chr1	2938762	LIC_12421	hypothetical protein	Arg543fs	T	T	T	T	T	T	T	T	T	T	T	T	T	T	T	T	T	T	T	T	T	T	T	T	T	T	T	T	T	T	T	T	T	T	T	T	T	T	T	T	T	T	T	T
172	Chr1	2955299	LIC_12436	hypothetical protein	Phe490fs	A	A	A	A	-	-	A	A	A	A	A	A	A	A	A	A	A	A	A	A	A	A	A	A	A	A	A	A	A	A	A	A	A	A	A	A	A	A	A	A	A	A	A	A
173	Chr1	3004893	LIC_12479	cytoplasmic membrane protein	Glu269fs	A	A	A	A	A	A	A	A	A	A	A	A	A	A	A	A	A	A	A	A	A	A	A	A	A	A	A	A	A	A	A	A	A	A	A	A	A	A	A	A	A	A	A	A
174	Chr1	3007474				A	A	A	A	A	A	A	A	A	A	A	A	A	A	A	A	A	A	A	A	A	-	A	A	A	A	A	A	A	-	A	A	A	A	A	A	A	A	A	A	A	A	A	A
175	Chr1	3012109	LIC_12485	hypothetical protein	Val184fs	-	-	-	-	-	-	-	-	-	-	-	-	-	-	-	-	-	-	-	-	-	-	-	-	-	-	-	-	-	-	-	-	-	-	-	-	-	-	-	-	-	-	-	-
176	Chr1	3023489	LIC_12497	hypothetical protein	Ile92fs	-	-	-	-	-	-	-	-	-	-	-	-	-	-	-	-	-	-	-	-	-	-	-	-	-	-	-	-	-	-	-	-	-	-	-	-	-	-	-	-	-	-	-	-
177	Chr1	3026350	LIC_12499	hypothetical protein	Pro205fs	G	G	G	G	G	G	G	G	G	G	G	G	G	G	G	G	G	G	G	G	G	G	G	G	G	G	G	G	G	G	G	G	G	G	G	G	G	G	G	G	G	G	G	G
178	Chr1	3026896	LIC_12499	hypothetical protein	Asp387fs	T	T	T	T	T	T	T	T	T	T	T	T	T	T	T	T	T	T	T	T	T	-	T	T	T	T	T	T	T	T	T	T	T	T	T	T	T	T	T	T	T	T	T	T
179	Chr1	3027081	LIC_12499	hypothetical protein	Ala449fs	--	--	--	--	--	--	--	--	--	--	--	--	--	--	--	--	--	--	--	--	--	--	CC	--	--	--	--	--	--	--	--	--	--	--	--	--	--	--	--	--	--	--	--	--
180	Chr1	3033442	LIC_12505	response regulator	Lys420fs	T	T	T	T	T	T	T	T	T	T	T	T	T	T	T	T	T	T	T	T	T	T	T	T	T	T	T	T	T	T	T	T	T	T	T	T	T	T	T	T	T	T	T	T
181	Chr1	3043338	mutL	DNA mismatch repair protein mutL	Tyr88fs	-	-	-	-	T	T	-	-	-	-	-	-	-	-	-	-	-	-	-	-	-	-	-	-	-	-	-	-	-	-	-	-	-	-	-	-	-	-	-	-	-	-	-	-
182	Chr1	3066729				A	A	A	A	A	A	A	A	A	-	A	A	A	-	A	A	A	A	A	A	A	A	A	A	A	A	A	A	A	A	A	A	A	A	A	A	A	A	A	A	A	A	A	A
183	Chr1	3107705	LIC_12563	glycerol-3-phosphate dehydrogenase	Phe592fs	A	A	A	A	A	A	A	A	A	A	A	A	A	A	A	A	A	A	A	A	A	-	A	A	A	A	A	A	A	A	A	A	A	A	A	A	A	A	A	A	A	A	A	A
184	Chr1	3162981	LIC_12614	hypothetical protein	Lys30fs	-	-	-	-	-	-	-	-	-	-	-	-	-	-	-	-	-	-	-	-	-	-	-	-	-	-	-	-	-	-	-	-	-	-	-	-	-	-	-	-	-	-	-	-
185	Chr1	3177707	LIC_12627	histidine kinase response regulator hybrid protein	Gly67fs	G	G	G	G	G	G	G	G	G	G	G	G	G	G	G	G	G	G	G	G	G	G	G	G	G	G	G	G	G	G	G	G	G	G	G	G	G	G	G	G	G	-	G	G
186	Chr1	3178568	LIC_12627	histidine kinase response regulator hybrid protein	Gln354fs	-	-	-	-	-	-	-	-	-	-	-	-	-	-	-	-	-	-	-	-	-	-	-	-	-	-	-	-	-	-	-	-	-	-	-	-	-	-	T	-	-	-	-	-
187	Chr1	3178834	LIC_12627	histidine kinase response regulator hybrid protein	Asp442fs	T	T	T	T	T	T	T	T	T	T	T	T	T	T	T	T	T	T	T	T	T	T	T	T	T	T	T	T	T	T	T	T	T	T	T	T	T	T	T	T	T	T	T	-
188	Chr1	3182227	LIC_12630	hypothetical protein	Lys94fs	A	A	-	A	A	A	A	A	A	A	A	A	A	A	A	A	A	A	A	A	A	A	A	A	A	A	A	A	A	A	A	A	A	A	A	A	A	A	A	A	A	A	A	A
189	Chr1	3182432	LIC_12630	hypothetical protein	Arg162fs	-	-	-	-	-	-	-	-	-	-	-	-	-	-	-	-	-	-	-	-	-	-	-	-	-	-	-	-	-	-	-	-	-	-	-	-	-	-	-	-	-	-	-	-
190	Chr1	3190242	LIC_12634	hypothetical protein	Gln986fs	-	-	-	-	-	-	-	-	-	-	-	-	-	-	-	-	-	-	-	-	-	-	-	-	-	-	-	-	-	-	-	-	-	-	-	-	-	-	-	-	-	-	-	-
191	Chr1	3199131	LIC_12641	hypothetical protein	Ser92fs	A	A	A	-	A	A	A	A	A	A	A	A	A	A	A	A	A	A	A	A	A	A	A	A	A	A	A	A	A	A	A	A	A	A	A	A	A	A	A	A	A	A	A	A
192	Chr1	3219289				-	-	-	-	-	-	-	-	-	-	-	-	-	-	-	-	T	-	-	-	-	-	-	-	-	-	-	-	-	-	-	-	-	-	-	-	-	-	-	-	-	-	-	-
193	Chr1	3241036	LIC_12676	hypothetical protein	Glu545fs	A	A	A	A	A	-	A	A	A	A	A	A	A	A	A	A	A	A	A	A	A	A	A	A	A	A	A	A	A	A	A	A	A	A	A	A	A	A	A	A	A	A	A	A
194	Chr1	3253135	LIC_12683	ABC transporter membrane spanning protein	Phe201fs	A	A	A	A	A	A	A	-	A	A	A	A	A	A	A	A	A	A	A	A	A	A	A	A	A	A	A	A	A	A	A	A	A	A	A	A	A	A	A	A	A	A	A	A
195	Chr1	3280245	LIC_12695	hypothetical protein	Lys392fs	T	T	T	T	-	-	T	T	T	T	T	T	T	T	T	T	T	T	T	T	T	T	T	T	T	T	T	T	T	T	T	T	T	T	T	T	T	T	T	T	T	T	T	T
196	Chr1	3282243				-	-	-	-	A	A	-	-	-	-	-	-	-	-	-	-	-	-	-	-	-	-	-	-	-	-	-	-	-	-	-	-	-	-	-	-	-	-	-	-	-	-	-	-
197	Chr1	3288159	pnpA	Polyribonucleotide nucleotidyltransferase	Leu111_Gln112del	TTGAAG	TTGAAG	TTGAAG	TTGAAG	TTGAAG	TTGAAG	TTGAAG	TTGAAG	TTGAAG	TTGAAG	TTGAAG	TTGAAG	TTGAAG	TTGAAG	TTGAAG	TTGAAG	TTGAAG	TTGAAG	TTGAAG	TTGAAG	TTGAAG	TTGAAG	TTGAAG	TTGAAG	TTGAAG	TTGAAG	TTGAAG	TTGAAG	------	TTGAAG	TTGAAG	TTGAAG	TTGAAG	TTGAAG	TTGAAG	TTGAAG	TTGAAG	TTGAAG	TTGAAG	TTGAAG	TTGAAG	TTGAAG	TTGAAG	TTGAAG
198	Chr1	3291496	infB	Translation initiation factor IF-2	Ser418delinsSerSer	---	---	---	---	---	---	---	---	---	---	---	---	---	---	---	---	---	---	---	---	---	GAC	---	---	---	---	---	---	---	---	---	---	---	---	---	---	---	---	---	---	---	---	---	---
199	Chr1	3319667	LIC_12726	hypothetical protein	Asn96fs	-	-	-	-	-	-	-	-	-	T	-	-	-	-	-	-	-	-	-	-	-	-	-	-	-	-	-	-	-	-	-	-	-	-	-	-	-	-	-	-	-	-	-	-
200	Chr1	3332608	LIC_12736	putative lipoprotein	Ile26fs	T	T	T	T	T	T	T	T	T	T	T	T	T	T	T	T	T	T	T	T	T	T	T	T	T	T	T	T	-	T	T	T	T	T	T	T	T	T	T	T	T	T	T	T
201	Chr1	3333584	LIC_12737	site-specific modification DNA-methyltransferase	Tyr479fs	GT	GT	GT	GT	GT	GT	GT	GT	GT	GT	GT	GT	GT	GT	GT	GT	GT	GT	GT	GT	GT	GT	GT	GT	GT	GT	GT	GT	GT	GT	GT	GT	GT	GT	GT	GT	GT	GT	GT	GT	GT	GT	GT	GT
202	Chr1	3363625	alkH	aldehyde dehydrogenase	Ile391fs	T	T	T	T	T	T	T	T	T	T	T	T	T	T	T	T	T	T	T	T	T	T	T	T	T	T	T	T	T	T	T	T	T	T	T	T	T	T	T	T	T	T	T	T
203	Chr1	3428790				-	-	-	-	-	-	-	-	-	-	-	-	-	-	-	-	-	-	-	-	-	-	-	-	-	-	-	-	-	-	-	-	-	-	-	-	-	-	-	-	-	-	-	-
204	Chr1	3475073				T	T	T	T	T	T	T	T	T	T	T	T	T	T	T	T	T	T	T	T	T	T	T	T	T	T	T	T	T	T	T	T	T	T	T	T	T	T	T	T	T	T	T	T
205	Chr1	3520467				TTAT	TTAT	TTAT	TTAT	TTAT	TTAT	TTAT	TTAT	TTAT	TTAT	TTAT	TTAT	TTAT	TTAT	TTAT	TTAT	TTAT	TTAT	TTAT	TTAT	TTAT	TTAT	TTAT	TTAT	TTAT	TTAT	TTAT	TTAT	TTAT	TTAT	TTAT	TTAT	TTAT	TTAT	TTAT	TTAT	TTAT	TTAT	TTAT	----	TTAT	TTAT	TTAT	TTAT
206	Chr1	3520720	LIC_12902	hypothetical protein	Leu27fs	A	A	A	A	A	A	A	A	A	A	A	A	A	A	A	A	A	A	A	A	A	A	A	A	A	A	A	A	A	A	A	A	A	A	A	A	A	A	A	A	A	A	A	A
207	Chr1	3568132	LIC_12937	anti-sigma factor antagonist	Ser74fs	-	-	-	-	T	T	-	-	-	-	-	-	-	-	-	-	-	-	-	-	-	-	-	-	-	-	-	-	-	-	-	-	-	-	-	-	-	-	-	-	-	-	-	-
208	Chr1	3593493				G	G	G	G	-	-	G	G	G	G	G	G	G	G	G	G	G	G	G	G	G	G	G	G	G	G	G	G	G	G	G	G	G	G	G	G	G	G	G	G	G	G	G	G
209	Chr1	3628060				-	-	-	-	-	-	-	-	-	-	-	-	-	-	-	-	-	-	-	-	-	-	-	-	-	-	-	-	-	-	-	-	-	-	-	-	-	-	-	-	-	-	-	-
210	Chr1	3673728	LIC_13017	acriflavine resistance	Leu988fs	-	-	-	-	-	-	-	-	-	-	-	-	-	-	-	-	-	-	-	-	-	C	-	-	-	-	-	-	-	-	-	-	-	-	-	-	-	-	-	-	-	-	-	-
211	Chr1	3674899	LIC_13017	acriflavine resistance	Gly597fs	C	C	C	C	-	-	C	C	C	C	C	C	C	C	C	C	C	C	C	C	C	C	C	C	C	C	C	C	C	C	C	C	C	C	C	C	C	C	C	C	C	C	C	C
212	Chr1	3675296	LIC_13017	acriflavine resistance	Thr465fs	T	T	T	T	T	T	T	T	T	T	T	T	T	T	T	T	T	T	T	T	T	T	-	T	T	T	T	T	T	T	T	T	T	T	T	T	T	T	T	T	T	T	T	T
213	Chr1	3676598	LIC_13017	acriflavine resistance	Arg31fs	-	-	-	-	-	-	-	-	-	-	-	-	-	-	-	-	-	-	-	-	-	-	-	-	-	-	-	-	-	-	-	-	-	-	-	-	-	-	-	-	-	-	-	-
214	Chr1	3698088	LIC_13032	hypothetical protein	Lys25fs	-	-	-	-	-	-	-	-	-	-	-	-	-	-	-	-	-	-	-	-	-	-	-	-	-	-	-	-	-	-	-	-	-	-	-	-	-	-	-	-	-	-	-	-
215	Chr1	3722369	LIC_13049	hypothetical protein	Thr5fs	T	T	T	T	T	T	T	T	T	T	T	T	T	T	T	T	T	T	T	T	T	T	T	T	T	T	T	T	T	T	T	T	T	T	T	T	T	T	T	T	T	T	T	T
216	Chr1	3727581	desA	fatty acid desaturase	Phe45fs	A	A	A	A	-	-	A	A	A	A	A	A	A	A	A	A	A	A	A	A	A	A	A	A	A	A	A	A	A	A	A	A	A	A	A	A	A	A	A	A	A	A	A	A
217	Chr1	3732856				-	-	-	-	A	A	-	-	-	-	-	-	-	-	-	-	-	-	-	-	-	-	-	-	-	-	-	-	-	-	-	-	-	-	-	-	-	-	-	-	-	-	-	-
218	Chr1	3768032	LIC_13082	histidine kinase response regulator hybrid protein	Gly492fs	-	-	-	-			-	-	-	-	-	-	A	-	-	-	-	-	-	-	-	-	-	-	-	-	-	-	-	-	-	-	-	-	-	-	-	-	-	-	-	-	-	-
219	Chr1	3783922	LIC_13093	hypothetical protein	Ala118fs	-	-	-	-	T	T	-	-	-	-	-	-	-	-	-	-	-	-	-	-	-	-	-	-	-	-	-	-	-	-	-	-	-	-	-	-	-	-	-	-	-	-	-	-
220	Chr1	3786151	LIC_13095	hypothetical protein	Ser98fs	A	A	A	A	-	-	A	A	A	A	A	A	A	A	A	A	A	A	A	A	A	A	A	A	A	A	A	A	A	A	A	A	A	A	A	A	A	A	A	A	A	A	A	A
221	Chr1	3786342	LIC_13095	hypothetical protein	Gln162fs	-	-	-	-	A	A	-	-	-	-	-	-	-	-	-	-	-	-	-	-	-	-	-	-	-	-	-	-	-	-	-	-	-	-	-	-	-	-	-	-	-	-	-	-
222	Chr1	3841018	acrD	acriflavin resistance	Phe568fs	-	-	-	-	-	-	-	-	-	-	-	-	-	-	-	-	-	-	-	-	-	-	-	-	-	-	-	-	-	-	-	-	-	-	-	-	-	-	-	-	-	-	-	-
223	Chr1	3853757	tlyC	hemolysin	Glu78fs	-	-	-	-	-	-	-	-	-	-	-	-	-	-	-	-	-	-	-	-	-	-	-	-	-	-	-	-	-	-	-	-	-	-	-	-	-	-	-	-	-	-	-	-
224	Chr1	3868816	LIC_13157	hypothetical protein	Lys155fs	-	-	-	-	-	-	-	-	-	-	-	-	-	-	-	-	-	-	-	-	-	-	-	-	-	-	-	-	-	-	-	-	-	-	-	-	-	-	-	-	-	-	-	-
225	Chr1	3882537				G	-	-	-	-	-	-	-	-	-	-	-	-	-	-	-	-	-	-	-	-	-	-	-	-	-	-	-	-	-	-	-	-	-	-	-	-	-	-	-	-	-	-	-
226	Chr1	3893291	LIC_13181	SET domain-containing protein	Trp132fs	-	-	-	-	G	G	-	-	-	-	-	-	-	-	-	-	-	-	-	-	-	-	-	-	-	-	-	-	-	-	-	-	-	-	-	-	-	-	-	-	-	-	-	-
227	Chr1	3962829	LIC_13229	hypothetical protein	Ala75fs	C	C	C	C	C	C	C	C	C	C	C	C	-	C	C	C	C	C	C	C	C	C	C	C	C	C	C	C	C	C	C	C	C	C	C	C	C	C	C	C	C	C	C	C
228	Chr1	3963325	LIC_13229	hypothetical protein	Gly240fs	-	-	-	-	-	-	-	-	-	-	A	-	-	-	-	-	-	-	-	-	-	-	-	-	-	-	-	-	-	-	-	-	-	-	-	-	-	-	-	-	-	-	-	-
229	Chr1	3963911	LIC_13229	hypothetical protein	Lys435_Val436insValThr	------	------	------	------	------	------	------	------	------	------	------	------	------	------	------	------	------	------	------	------	------	------	------	------	------	------	------	------	------	------	------	------	------	------	------	------	------	------	------	------	------	------	------	------
230	Chr1	3977987	LIC_13241	hypothetical protein	Gly33fs	T	T	T	T	T	T	T	T	T	T	T	T	T	T	T	T	T	T	T	T	T	T	T	T	T	T	T	T	T	T	T	T	T	T	T	T	T	T	T	T	T	T	T	T
231	Chr1	3982928	LIC_13247	hypothetical protein	Gly174fs	G	G	G	G	G	G	G	G	G	G	G	G	G	G	G	G	G	G	G	G	G	G	G	G	G	G	G	G	G	G	G	G	G	G	G	G	G	G	G	G	G	G	G	G
232	Chr1	3986986				-	-	-	-	-	-	-	-	-	-	-	-	-	-	-	-	-	-	-	-	-	-	-	-	-	-	-	-	-	-	-	-	-	-	-	-	-	-	-	-	-	-	-	-
233	Chr1	3995404	LIC_13257	NADH oxidoreductase	Leu64fs	-	-	-	-	-	-	-	-	-	-	-	-	-	-	-	-	-	-	-	-	-	-	-	-	-	-	-	-	-	-	-	-	-	-	-	-	-	-	-	-	-	-	-	-
234	Chr1	3995696	fdx	ferredoxin	Trp74fs	-	-	-	-	-	-	-	-	-	-	-	-	-	-	-	-	-	-	-	-	-	-	-	-	-	-	-	-	-	-	-	-	-	-	-	-	-	-	-	-	-	-	-	-
235	Chr1	3995886	fdx	ferredoxin	Phe10fs	A	A	A	A	A	A	A	A	A	A	A	A	A	A	A	A	A	A	A	A	A	-	A	A	A	A	A	A	A	A	A	A	A	A	A	A	A	A	A	A	A	A	A	A
236	Chr1	4008470	LIC_13269	response regulator	Ile165fs	T	T	T	T	T	T	T	T	T	T	T	T	T	T	T	T	T	T	T	T	T	-	T	T	T	T	T	T	T	T	T	T	T	T	T	T	T	T	T	T	T	T	T	T
237	Chr1	4008885	LIC_13270	histidine kinase sensor protein	Glu73fs	-	-	-	-	A	A	-	-	-	-	-	-	-	-	-	-	-	-	-	-	-	-	-	-	-	-	-	-	-	-	-	-	-	-	-	-	-	-	-	-	-	-	-	-
238	Chr1	4015074				G	G	G	G	G	G	G	G	G	G	G	G	G	G	G	G	G	G	G	G	G	G	-	G	G	G	G	G	G	G	G	G	G	G	G	G	G	G	G	G	G	G	G	G
239	Chr1	4015122				T	T	T	T	T	T	T	T	T	T	T	T	T	T	T	T	T	T	T	T	T	T	T	T	T	T	T	T	T	T	T	T	T	T	T	T	T	T	T	T	T	T	T	T
240	Chr1	4015124				AG	AG	AG	AG	AG	AG	AG	AG	AG	AG	AG	AG	AG	AG	AG	AG	AG	AG	AG	AG	AG	AG	AG	AG	AG	AG	AG	AG	AG	AG	AG	AG	AG	AG	AG	AG	AG	AG	AG	AG	AG	AG	AG	AG
241	Chr1	4050444				-	-	-	-	-	-	-	-	-	-	-	-	-	-	-	-	-	-	-	-	-	-	-	-	-	-	-	-	-	-	-	-	-	-	-	-	-	-	-	-	-	-	-	-
242	Chr1	4143227	LIC_13379	CAAX protease	Ser259fs	-	T	T	T	T	T	T	T	T	T	T	T	T	T	T	T	T	T	T	T	T	T	T	-	T	T	T	T	-	T	T	T	T	T	T	T	T	T	T	T	T	T	T	T
243	Chr1	4146459	LIC_13382	dipeptide ABC transport system permease protein	Met305fs	-	-	-	-	-	-	-	-	-	-	-	-	-	-	-	-	-	-	-	-	-	-	G	-	-	-	-	-	-	-	-	-	-	-	-	-	-	-	-	-	-	-	-	-
244	Chr1	4149369	LIC_13385	ABC transporter ATP-binding protein	Arg260fs	-	-	-	-	-	-	-	-	-	-	-	-	-	-	-	-	-	-	-	-	-	-	-	-	-	-	-	-	-	-	-	-	-	-	-	-	-	-	-	-	-	-	-	-
245	Chr1	4154126	LIC_13389	DNA mismatch repair protein	Phe252fs	A	A	A	A	-	-	A	A	A	A	A	A	A	A	A	A	A	A	A	A	A	A	A	A	A	A	A	A	A	A	A	A	A	A	A	A	A	A	A	A	A	A	A	A
246	Chr1	4170878	LIC_13401	methyl-accepting chemotaxis protein	Leu92fs	-	-	-	-	A	A	-	-	-	-	-	-	-	-	-	-	-	-	-	-	-	-	-	-	-	-	-	-	-	-	-	-	-	-	-	-	-	-	-	-	-	-	-	-
247	Chr1	4174410	acsA	Acetyl-coenzyme A synthetase	Ile370fs	A	A	A	-	A	A	A	-	A	A	A	-	A	A	-	A	-	A	A	A	A	A	A	A	A	A	A	A	A	A	A	A	A	A	A	A	A	A	A	A	A	A	A	A
248	Chr1	4175250	acsA	Acetyl-coenzyme A synthetase	His90fs	A	A	A	A	A	A	A	A	A	A	A	A	A	-	A	A	A	A	A	A	A	A	A	A	A	A	A	A	A	A	A	A	A	A	A	A	A	A	A	A	A	A	A	A
249	Chr1	4191643	LIC_13416	hypothetical protein	Ala101fs	-	-	-	-	-	-	-	-	-	-	-	-	-	-	-	-	-	-	-	-	-	-	-	-	-	-	-	-	-	-	-	-	-	-	-	-	-	-	-	-	-	-	-	-
250	Chr1	4197931	LIC_13422	hydrogenase subunit	Gln29fs	A	A	A	A	A	A	A	A	A	A	A	A	A	A	A	A	A	-	-	-	-	A	A	A	A	A	A	A	A	A	A	A	A	A	A	A	A	A	A	A	A	A	A	A
251	Chr2	15527	LIC_20016	hypothetical protein	Glu123fs	A	A	A	A	A	A	A	A	A	A	A	A	A	A	A	A	A	-	-	-	-	-	A	A	A	A	A	A	A	A	A	A	A	A	A	A	A	A	A	A	A	A	A	A
252	Chr2	15879	LIC_20016	hypothetical protein	Gln240fs	G	G	G	G	G	G	G	G	G	G	G	G	G	G	G	G	G	G	G	G	G	G	G	G	G	G	G	G	G	G	G	G	G	G	G	G	G	G	G	G	G	G	G	G
253	Chr2	73465	LIC_20067	MutT-like protein	Lys47fs	A	A	A	A	-	A	A	A	A	A	A	A	A	A	A	A	A	A	A	A	A	A	A	A	A	A	A	A	A	A	A	A	A	A	A	A	A	A	A	A	A	A	A	A
254	Chr2	161229	LIC_20136	hypothetical protein	Phe2fs	-	-	-	-	-	-	-	-	-	-	-	-	-	-	-	-	-	-	-	-	-	-	-	-	-	-	-	-	-	-	-	-	-	-	-	-	-	-	-	-	-	-	-	-
255	Chr2	204631				-	-	-	-	-	-	-	-	-	-	-	-	-	-	-	-	-						-	-	-	-	-	-	-	-	-	-	-	-	-	-	-	-	-	-	-	-	-	-
256	Chr2	214607	dksA	dnaK suppressor	Ser128fs	-	-	-	-	-	-	-	-	-	-	-	-	-	-	-	-	-	-	-	-	-	-	A	-	-	-	-	-	-	-	-	-	-	-	-	-	-	-	-	-	-	-	-	-
257	Chr2	303194				T	T	T	T	T	T	T	T	T	T	T	T	T	T	T	T	T	T	T	T	T	-	T	T	T	T	T	T	T	T	T	T	T	T	T	T	T	T	T	T	T	T	T	T
258	Chr2	344972	LIC_20272	conserved hypothetical protein	Leu231fs	A	A	A	A	A	A	A	A	A	A	A	A	A	A	A	A	A	A	A	A	A	A	A	A	A	A	A	A	A	A	A	A	A	A	A	A	A	A	A	A	A	A	A	A
[truncated: 23 more columns]
